# Supplementary material for: Evaluation of the Biological Standardization of Native Der p 1, Der p 2 and Der p 23 Proteins Isolated from Natural Allergen Source
Source: Int J Mol Sci. 2026 Apr 7;27(7):3332. doi: 10.3390/ijms27073332 (PMC13072800; doi:10.3390/ijms27073332)
Supplement: Supplementary file 1 [file ijms-27-03332-s001.zip]

Archive with 1 entries (1 files):
- ijms-4174835-supplementary.pdf
